# Supplementary material for: Multimodal Ophthalmic Imaging in Spinocerebellar Ataxia Type 7
Source: Life (Basel). 2023 Nov 6;13(11):2169. doi: 10.3390/life13112169 (PMC10672172; doi:10.3390/life13112169)
Supplement: Supplementary file 1 [file life-13-02169-s001.zip]

Archive with 1 entries (1 files):
- life-2667618-supplementary.pdf
